# Supplementary material for: Antifungal Activity, Synergism with Fluconazole or Amphotericin B and Potential Mechanism of Direct Current against Candida albicans Biofilms and Persisters
Source: Antibiotics (Basel). 2024 Jun 3;13(6):521. doi: 10.3390/antibiotics13060521 (PMC11200915; doi:10.3390/antibiotics13060521)
Supplement: Supplementary file 1 [file antibiotics-13-00521-s001.zip]

Archive with 1 entries (1 files):
- antibiotics-3013401-supplementary.pdf
